# Supplementary material for: A Genome Wide Association Study of arabinoxylan content in 2-row spring barley grain
Source: PLoS One. 2017 Aug 3;12(8):e0182537. doi: 10.1371/journal.pone.0182537 (PMC5542645; doi:10.1371/journal.pone.0182537)
Supplement: S2 File — PFMA domains representing these families are listed in Table 1. Barley Gene id/ transcript (MLOC), Morex Contig, chromosomal location and developing grain without bracts 5 days post anthesis (CAR 5 DPA FPKM) and CAR 15 DPA FPKM (fragments per kilobase of exon per million fragments mapped) from ics.hutton.ac.uk/morexGenes. (XLSX) [file pone.0182537.s002.xlsx]

## Sheet: GT-47
MLOC	Contig	Chr	Morex x Barke	MOREX 5 DPA	MOREX 15 DPA
MLOC_64806	contig_49343	3	123.2	44.2126	352.844
MLOC_6274	contig_137315	5	-	10.1092	2.52915
MLOC_61533	contig_45606	3	122	107.575	146.875
MLOC_81178	contig_94895	4	50.9	28.0474	23.8706
MLOC_51134	contig_368573	2	59.4	15.0774	12.6241
MLOC_46242	contig_287405	-	-	10.0245	8.98555
MLOC_50357	contig_358985	5	30.5	0.17681	2.65381
MLOC_6311	contig_137360	-	-	3.70866	6.63048
MLOC_24334	contig_1642865	4	88.9	8.47847	14.4678
MLOC_15348	contig_1570473	4	91.7	8.47847	14.4678
MLOC_61178	contig_45194	2	57.1	16.8474	22.9091
MLOC_5743	contig_136630	4	-	2.7828	3.97136
MLOC_59543	contig_43702	3	75.7	10.4601	3.62876
MLOC_53782	contig_38640	7	-	3.7553	2.2683
MLOC_74942	contig_66805	7	46.3	1.99377	1.22573
MLOC_2724	contig_124340	2	141.5	1.01965	1.10708
MLOC_73288	contig_6331	6	54.8	8.56866	6.6476
MLOC_76930	contig_73566	3	123.2	18.5518	1.76034
MLOC_35	contig_100206	1	50.8	4.56698	1.74733
MLOC_53593	contig_38496	2	82.7	2.98431	0.854367
MLOC_61024	contig_45013	-	-	2.9238	0.0695928
MLOC_12869	contig_1564290	5	44	0.314953	0.204788
MLOC_39489	contig_2553604	4	98.8	0.118172	0.107342
MLOC_68036	contig_54088	1	47.8	1.61948	1.19624
MLOC_14407	contig_1567994	3	0	3.75998	1.51641
MLOC_22440	contig_160682	1	47.8	0.107512	0.106265
MLOC_62958	contig_47129	3	2.9	0	0.19
MLOC_17529	contig_1576977	2	106	0	1.12
MLOC_34940	contig_245013	3	-	0	0
MLOC_67056	contig_52497	2	2.6	0	0

## Sheet: GT-43
MLOC	Contig	Chr	Morex x Barke	MOREX 5 DPA	MOREX 15 DPA
MLOC_4722	contig_135432	4H	54.32	7.05065	76.5053
MLOC_54026	contig_38822	1H	116.5	11.095	10.8045
MLOC_56928	contig_41254	3H	53	8.48443	8.10727
MLOC_5777	contig_136684	2H	8.5	2.30074	0
MLOC_74113	contig_65178	5H	19.9	0	0
MLOC_8254	contig_141726	7H	97.3	76.3986	116.555
MLOC_10770	contig_1559751	1H	42.2	28.7244	11.1768
MLOC_6096	contig_137059	3H	46.8	0	0
MLOC_72459	contig_61690	2H	126.7	5.3953	15.3902

## Sheet: GT-8
MLOC	Contig	Chr	Morex x Barke	MOREX 5 DPA	MOREX 15 DPA
MLOC_17998	contig_1578850	1h	104.7	18.34	21.7992
MLOC_71562	contig_6007	7H	140.7	3.50773	2.95792
MLOC_12909	contig_1564363	5h	42.9	0	0
MLOC_57229	contig_41539	2h	50	1.3	0.2

## Sheet: GT-61
MLOC	Contig	Chr	Morex x Barke	Morex 5DPA	Morex 15DPA
MLOC_64310	contig_48624	6H	72.2	14.8153	59.6116
MLOC_67646	contig_53413	3H	142.9	22.3435	38.9
MLOC_45236	contig_276856	1H	62.6	8.2792	4.73779
MLOC_68728	contig_55260	1H	100.5	26.086	25.6052
MLOC_59762	contig_43892	3H	5.8	17.6501	16.8981
MLOC_35025	contig_245318	1H	17.2	0.941149	4.47905
MLOC_6357	contig_137421	7H	69.2	42.7358	27.5712
MLOC_68968	contig_55664	3H	8.7	20.1022	37.4901
MLOC_7745	contig_140003	3H	8.2	6.28283	6.9543
MLOC_80855	contig_93185	6H	49.7	39.1233	16.1978
MLOC_70966	contig_58856	7H	67.9	10.7911	16.6057
MLOC_55095	contig_39652	3H	8.2	0.9	0.2
MLOC_70646	contig_5828	7H	86.5	7.36725	5.63137
MLOC_36764	contig_2547302	5H	41.9	2.2	2.8
MLOC_29067	contig_197187	3H	53.4	4.62892	3.61297
MLOC_56777	contig_41141	7H	69.2	8.92738	4.27665
MLOC_43588	contig_271479	7H	60	1.4	0.9
MLOC_68383	contig_54690	1H	58.3	5.2275	3.32727
MLOC_75089	contig_67110	5H	17.7	0.0447451	2.27844
MLOC_13713	contig_1566324	3H	7	0.2	0.5
MLOC_69096	contig_55911	6H	45.9	0	0
MLOC_56961	contig_41286	4H	99.4	0	0
MLOC_36331	contig_2546611	3H	127.2	0	0
MLOC_43349	contig_269636	6H	124.8	0	0
MLOC_2864	contig_125500	6H	45.9	0	0
MLOC_1677	contig_114956	2H	107.3	0	0
MLOC_8035	contig_140936	4H	98.8	0	0
MLOC_12214	contig_1562819	5H	17.9	0	0
MLOC_12296	contig_1562977	6H	126.4	0	0
MLOC_70965	contig_58856	7H	67.9	1.8	0

## Sheet: UAM
MLOC	Contig	Chr	Morex x Barke	Morex 5 DPA	Morex 15 DPA
MLOC_63185	contig_47354	2H	120	141.094	129.291
MLOC_64204	contig_48497	-	-	117.672	74.8458
MLOC_77094	contig_74292	2H	58	68.5372	556.887
MLOC_6065	contig_137016	4H	51.2	683.06	409.433

## Sheet: DUF579
MLOC	Contig	Chr	Morex x Barke	Morex 5 DPA	Morex 15 DPA
MLOC_81679	contig_9762	7H	137.1	2.23939	1.42896
MLOC_40705	contig_2563238	1H	98	1	0
MLOC_68701	contig_55210	4H	50.9	0	0
MLOC_8011	contig_140816	5H	95.1	12.6752	5.46317
MLOC_179	contig_101138	6H	50.8	0	0
MLOC_43812	contig_272829	7H	-	5.70339	3.67127
MLOC_78266	contig_79420	3H	139.1	2.3	0.1
MLOC_25453	contig_169245	2H	73.5	0	0
MLOC_4660	contig_135374	2H	125	3.92204	1.86656
